# Supplementary material for: A New Rapid Method for the Authentication of Common Octopus (Octopus vulgaris) in Seafood Products Using Recombinase Polymerase Amplification (RPA) and Lateral Flow Assay (LFA)
Source: Foods. 2021 Aug 6;10(8):1825. doi: 10.3390/foods10081825 (PMC8394702; doi:10.3390/foods10081825)
Supplement: Supplementary file 1 [file foods-10-01825-s001.zip]

Archive with 1 entries (1 files):
- foods-1285084-supplementary.pdf
